# Supplementary material for: Wide Response Range Photoelectrochemical UV Detector Based on Anodized TiO2-Nanotubes@Ti@quartz Structure
Source: Nanomaterials (Basel). 2024 Feb 28;14(5):439. doi: 10.3390/nano14050439 (PMC10934836; doi:10.3390/nano14050439)
Supplement: Supplementary file 1 [file nanomaterials-14-00439-s001.zip]

Archive with 1 entries (1 files):
- nanomaterials-2867939-supplementary.pdf
